# Supplementary material for: Cichorium pumilum Jacq Extract Inhibits LPS-Induced Inflammation via MAPK Signaling Pathway and Protects Rats From Hepatic Fibrosis Caused by Abnormalities in the Gut-Liver Axis
Source: Front Pharmacol. 2021 Apr 29;12:683613. doi: 10.3389/fphar.2021.683613 (PMC8117150; doi:10.3389/fphar.2021.683613)
Supplement: Supplementary file 1 [file Table2.XLSX]

## Sheet: Sheet1
Chao1 index
Sample	n1	n2	n3
Normal	1123.4	973.285	586.12
Model	578.73	1577.81	1256.94
CGEA-Ⅰ（150mg/kg)	497.174	1596.76	1122.9
Sulfasalazine	1147.32	1197.11	938.791
Shannon index
Sample	n1	n2	n3
Normal	6.92753	7.95827	4.05797
Model	6.46889	9.03975	7.71678
CGEA-Ⅰ（150mg/kg)	5.94815	8.62377	7.11334
Sulfasalazine	5.9138	7.84137	6.55199
