# Supplementary material for: Cichorium pumilum Jacq Extract Inhibits LPS-Induced Inflammation via MAPK Signaling Pathway and Protects Rats From Hepatic Fibrosis Caused by Abnormalities in the Gut-Liver Axis
Source: Front Pharmacol. 2021 Apr 29;12:683613. doi: 10.3389/fphar.2021.683613 (PMC8117150; doi:10.3389/fphar.2021.683613)
Supplement: Supplementary file 2 [file Table3.XLSX]

## Sheet: Sheet1
IL-1β							IL-6
Group	Number	450nm	630nm	450nm-630nm			Group	Number	450nm	630nm	450nm-630nm
Normal	1	0.102316	0.0368872	0.0654288			Normal	1	0.0494567	0.0388569	0.0105998
	2	0.149884	0.0366435	0.11324				2	0.0521225	0.0379478	0.0141747
	3	0.0913214	0.0367482	0.0545732				3	0.0452543	0.0389837	0.0062706
	4	0.0826981	0.0366435	0.0460546				4	0.593221	0.0375262	0.555695
	5	0.113737	0.0365012	0.0772358				5	0.062911	0.033667	0.029244
	6	0.082814	0.0374351	0.0453789				6	0.321745	0.035203	0.286542
	AVERAGE			0.0669853				AVERAGE			0.150421
	STDEVP			0.0234735				STDEVP			0.206701
Model	1	0.218648	0.0367741	0.181874			Model	1	0.234568	0.0376327	0.196935
	2	0.231518	0.0367468	0.194771				2	0.220214	0.0373712	0.182843
	3	0.239529	0.0376955	0.201833				3	0.212619	0.0376955	0.174924
	4	0.201621	0.0377627	0.163858				4	0.214628	0.0377627	0.176865
	5	0.251738	0.035911	0.215827				5	0.269307	0.035674	0.233633
	6	0.210683	0.0379552	0.172728				6	0.225961	0.0379021	0.188059
	AVERAGE			0.188482				AVERAGE			0.19221
	STDEVP			0.0176246				STDEVP			0.0199058
Positive	1	0.202684	0.0369154	0.165769			Positive	1	0.184057	0.0388465	0.14521
	2	0.183264	0.0367489	0.146515				2	0.165648	0.0371654	0.128483
	3	0.149769	0.0367665	0.113003				3	0.252564	0.0377678	0.214796
	4	0.179914	0.0370369	0.142877				4	0.152697	0.0376977	0.114999
	5	0.192201	0.0366929	0.155508				5	0.190165	0.0348102	0.155355
	6	0.181897	0.0367736	0.145123				6	0.159978	0.035003	0.124975
	AVERAGE			0.144799				AVERAGE			0.147303
	STDEVP			0.0161873				STDEVP			0.0329667
CGEA	1	0.201651	0.0362854	0.165366			CGEA	1	0.201651	0.0386753	0.162976
	2	0.195265	0.0374255	0.157839				2	0.195265	0.0386498	0.156615
	3	0.215154	0.0371649	0.177989				3	0.225154	0.0371649	0.187989
	4	0.189747	0.0362744	0.153473				4	0.189747	0.0376589	0.152088
	5	0.209388	0.0380015	0.171386				5	0.183691	0.036591	0.1471
	6	0.173554	0.0365147	0.137039				6	0.193341	0.0337575	0.159583
	AVERAGE			0.160515				AVERAGE			0.161059
	STDEVP			0.0132597				STDEVP			0.0130777
