# Supplementary material for: Cichorium pumilum Jacq Extract Inhibits LPS-Induced Inflammation via MAPK Signaling Pathway and Protects Rats From Hepatic Fibrosis Caused by Abnormalities in the Gut-Liver Axis
Source: Front Pharmacol. 2021 Apr 29;12:683613. doi: 10.3389/fphar.2021.683613 (PMC8117150; doi:10.3389/fphar.2021.683613)
Supplement: Supplementary file 3 [file Table9.XLSX]

## Sheet: Sheet1
Repeat 3 multiple wells for each experiment, and repeat the experiment 3 times
Lactucin
Group	X1	X2	X3	AVERAGE
12.5μM	0.21035	0.22075	0.17817	0.20309
25μM	0.15678	0.16498	0.12187	0.147877
50μM	0.10698	0.10811	0.10332	0.106137
Normal	0.02789	0.02981	0.02833	0.0286767
LPS	0.28747	0.28501	0.26027	0.277583
Lactucin
Group	X1	X2	X3	AVERAGE
12.5μM	0.143143	0.143292	0.144714	0.143716
25μM	0.121213	0.121004	0.120616	0.120944
50μM	0.0632525	0.0671591	0.0637318	0.0647145
Normal	0.028771	0.029106	0.028948	0.0289417
LPS	0.170648	0.184928	0.176299	0.177292
Lactucin
Group	X1	X2	X3	AVERAGE
12.5μM	0.219701	0.228431	0.237085	0.228406
25μM	0.169369	0.171087	0.171682	0.170713
50μM	0.119403	0.109273	0.12305	0.117242
Normal	0.041113	0.042952	0.040985	0.0416833
LPS	0.307754	0.290363	0.286388	0.294835
Data processing
Group	AVERAGE 1	AVERAGE 2	AVERAGE 3
12.5μM	0.2031	0.1437	0.2284
25μM	0.1479	0.1209	0.1707
50μM	0.1061	0.06471	0.1172
Normal	0.0287	0.02894	0.04168
LPS	0.2776	0.1773	0.2948
Concentration ratio of NO in cell culture solution
Group	X1	X2	X3	AVERAGE	STDEVP
12.5μM	0.731628	0.810491	0.774763	0.772294	0.0322428
25μM	0.532781	0.681895	0.579037	0.597904	0.0623204
50μM	0.382205	0.364975	0.397558	0.381579	0.0133093
Normal	0.103386	0.163226	0.141384	0.135999	0.0247246
LPS	1	1	1	1	0
