# Supplementary material for: Cichorium pumilum Jacq Extract Inhibits LPS-Induced Inflammation via MAPK Signaling Pathway and Protects Rats From Hepatic Fibrosis Caused by Abnormalities in the Gut-Liver Axis
Source: Front Pharmacol. 2021 Apr 29;12:683613. doi: 10.3389/fphar.2021.683613 (PMC8117150; doi:10.3389/fphar.2021.683613)
Supplement: Supplementary file 6 [file Table11.XLSX]

## Sheet: Sheet1
TNF-α
Lactucin
Group	X1	X2	X3	AVERAGE±STDEVP
50μmol/L	3.87	3.58	3.745	3.7317±0.1188
25μmol/L	4.04	3.913	4.086	4.0130±0.0732
12.5μmol/L	4.11	4.05	4.18	4.1133±0.0531
Normal	0.37	0.4	0.395	0.3883±0.0131
LPS	3.93	4.03	4.08	4.0133±0.0624
Standard curve of TNF-α
OD Value	Concentration（pg/mL）
0	0
0.091	31.25
0.119	62.5
0.22	125
0.403	250
0.711	500
1.214	1000
2.034	2000
Calculate the concentration of TNF-α according to the standard curve
	Concentration of TNF-α（pg/mL）
Group	X1	X2	X3
50μmol/L	3593.65	3310.37	3471.55
25μmol/L	3759.71	3635.65	3804.65
12.5μmol/L	3828.09	3769.48	3896.47
Normal	174.71	204.02	199.13
LPS	3652.26	3749.95	3798.79
