# Supplementary material for: Cichorium pumilum Jacq Extract Inhibits LPS-Induced Inflammation via MAPK Signaling Pathway and Protects Rats From Hepatic Fibrosis Caused by Abnormalities in the Gut-Liver Axis
Source: Front Pharmacol. 2021 Apr 29;12:683613. doi: 10.3389/fphar.2021.683613 (PMC8117150; doi:10.3389/fphar.2021.683613)
Supplement: Supplementary file 8 [file Table1.XLSX]

## Sheet: Sheet1
Alb(U/L)
Group	n1	n2	n3	n4	n5	n6
Normal	30.1755	26.3216	26.716	29.2869	30.522	29.6326
Model	27.3209	26.9405	23.0926	25.8621	27.7691	26.28
CGEA-Ⅱ（100mg/kg)	32.7721	31.6935	32.5465	32.6515	9.57095	8.14256
CGEA-Ⅰ（150mg/kg)	33.3966	26.435	33.5046	27.6143	16.8215	16.1662
Sulfasalazine	27.6731	29.1991	34.3228	31.7017	28.9214	31.4475
ALT（U/L）
Group	n1	n2	n3	n4	n5	n6
Normal	68.0094	90.2885	126.75	241.913	49.0708	84.8589
Model	197.804	225.296	220.318	211.363	282.288	219.976
CGEA-Ⅱ（100mg/kg)	255.682	151.992	278.18	236.165	142.78	215.576
CGEA-Ⅰ（150mg/kg)	201.911	216.58	229.753	251.941	220.933	158.776
Sulfasalazine	146.343	211.44	104.337	241.505	195.245	203.711
AST
Group	n1	n2	n3	n4	n5	n6
Normal	14.3941	14.5853	13.4358	13.2354	24.6155	12.8664
Model	27.8551	22.272	33.7786	30.6454	24.2819	13.5701
CGEA-Ⅱ（100mg/kg)	26.1574	25.3076	23.132	26.0386	20.8829	21.7327
CGEA-Ⅰ（150mg/kg)	6.72118	21.2629	4.48794	4.00132	19.1133	16.6788
Sulfasalazine	16.1597	17.2929	18.386	15.1508	21.5861	17.6605
LDH(U/L)
Group	n1	n2	n3	n4	n5	n6
Normal	573.809	469.048	379.592	410.309	359.524	204.762
Model	552.381	593.878	585.567	540.476	478.571	542.268
CGEA-Ⅱ（100mg/kg)	557.143	550	663.265	579.381	588.095	607.143
CGEA-Ⅰ（150mg/kg)	502.381	523.809	577.551	583.505	457.143	523.809
Sulfasalazine	573.809	547.619	585.714	412.371	532.653	428.866
γ-GT（U/L）
Group	n1	n2	n3	n4	n5	n6
Normal	7.99775	6.99377	2.24871	2.20747	1.94364	3.51748
Model	6.02461	8.83533	16.1461	5.79918	6.4881	17.0132
CGEA-Ⅱ（100mg/kg)	1.02038	1.07764	0.545921	3.70616	6.97237	0.794544
CGEA-Ⅰ（150mg/kg)	2.47018	2.99025	3.50645	7.9734	6.50149	5.39721
Sulfasalazine	8.67488	5.74525	1.07168	13.0168	8.14736	8.1248
TNF-α（pg/ml)
Group	n1	n2	n3	n4	n5	n6
Normal	569.322	697.889	700.38	772.5	698.5	751.253
Model	991.5	848.5	969.629	958.5	841.5	834.024
CGEA-Ⅱ（100mg/kg)	1103.5	1061.5	1115.5	745.5	764.5	851.5
CGEA-Ⅰ（150mg/kg)	1076.32	977.521	676.323	903.5	779.5	1115.5
Sulfasalazine	1126.78	832.896	641.652	1042.5	1030.5	773.971
IL-6(pg/ml)
Group	n1	n2	n3	n4	n5	n6
Normal	1377.33	1670.88	1833.19	1397.33	1788.92	1630.47
Model	2415.88	2240.67	2507.33	2444	2376.93	2220.67
CGEA-Ⅱ（100mg/kg)	1734	2124	1957.33	1710.67	2130.67	1957.33
CGEA-Ⅰ（150mg/kg)	2207.54	2453.92	2277.34	2231.01	2414.76	2272.68
Sulfasalazine	2713.24	2014.12	1829.94	2382.75	1952.2	1817.31
