# Supplementary material for: Cichorium pumilum Jacq Extract Inhibits LPS-Induced Inflammation via MAPK Signaling Pathway and Protects Rats From Hepatic Fibrosis Caused by Abnormalities in the Gut-Liver Axis
Source: Front Pharmacol. 2021 Apr 29;12:683613. doi: 10.3389/fphar.2021.683613 (PMC8117150; doi:10.3389/fphar.2021.683613)
Supplement: Supplementary file 10 [file Table10.XLSX]

## Sheet: Sheet1
IL-6
Lactucin
Group	X1	X2	X3	AVERAGE±STDEVP
50μmol/L	0.1286	0.1246	0.1104	0.1212±0.0078
25μmol/L	0.2363	0.2233	0.2214	0.2270±0.0066
12.5μmol/L	0.4506	0.4252	0.4552	0.4437±0.0132
Normal	0.0771	0.0698	0.0795	0.0754±0.0041
LPS	1.1507	0.8787	0.9784	1.0026±0.1123
Standard curve of IL-6
OD Value	Concentration（pg/mL）
0.054	0
0.095	7.8
0.151	15.625
0.273	31.25
0.4475	62.5
0.915	125
1.656	250
2.9785	500
Calculate the concentration of IL-6 according to the standard curve
	Concentration of IL-6（pg/mL）
Group	X1	X2	X3
50μmol/L	7.18	6.5	4.11
25μmol/L	25.35	23.15	22.83
12.5μmol/L	61.5	57.21	62.27
Normal	0	0	0
LPS	179.6	133.72	150.53
