# Supplementary material for: Cichorium pumilum Jacq Extract Inhibits LPS-Induced Inflammation via MAPK Signaling Pathway and Protects Rats From Hepatic Fibrosis Caused by Abnormalities in the Gut-Liver Axis
Source: Front Pharmacol. 2021 Apr 29;12:683613. doi: 10.3389/fphar.2021.683613 (PMC8117150; doi:10.3389/fphar.2021.683613)
Supplement: Supplementary file 11 [file Table12.XLSX]

## Sheet: Sheet1
	Value of CT
	IL-6	IL-6	IL-6		▲▲T				2-▲▲T
Normal	18.64	19.3	18.42		0	0	0		1	1	1
50uM	11.57	12.19	13.46		-7.07	-7.11	-4.96		134.364	138.141	31.125
25uM	5.13	5.14	6.55		-13.51	-14.16	-11.87		11665.8	18305.6	3743.05
12.5uM	3.31	4.29	5.45		-15.33	-15.01	-12.97		41189.8	32995.9	8023.41
LPS	2.07	3.14	3.9		-16.57	-16.16	-14.52		97289.7	73222.5	23493.9
	TNF-α	TNF-α	TNF-α
Normal	4.18	4.84	6.44		0	0	0		1	1	1
50uM	0.89	1.3	3.81		-3.29	-3.54	-2.63		9.78112	11.6318	6.19026
25uM	0.49	0.26	1.3		-3.69	-4.58	-5.14		12.9063	23.9176	35.261
12.5uM	0.21	0.25	0.55		-3.97	-4.59	-5.89		15.6707	24.0839	59.3016
LPS	0.76	0.42	0.31		-3.42	-4.42	-6.13		10.7034	21.4068	70.0348
	IL-1β	IL-1β	IL-1β
Normal	4.09	4.74	4.38		0	0	0		1	1	1
50uM	-0.07	0.05	-0.08		-4.16	-4.69	-4.46		17.8766	25.8125	22.0087
25uM	-4.1	-5.09	-3.43		-8.19	-9.83	-7.81		292.036	910.175	224.411
12.5uM	-5.06	-4.96	-4.08		-9.15	-9.7	-8.46		568.1	831.746	352.139
LPS	-4.79	-5.29	-5.94		-8.88	-10.03	-10.32		471.136	1045.52	1278.29
	iNOS	iNOS	iNOS
Normal	10.44	10.36	9.81		0	0	0		1	1	1
50uM	11.51	9.78	9.35		1.07	-0.58	-0.46		0.476319	1.49485	1.37554
25uM	6.01	4.29	4.14		-4.43	-6.07	-5.67		21.5557	67.1819	50.9143
12.5uM	4.07	2.74	3.11		-6.37	-7.62	-6.7		82.7106	196.72	103.968
LPS	3.02	1.53	1.61		-7.42	-8.83	-8.2		171.255	455.087	294.067
	COX-2	COX-2	COX-2
Normal	11.88	10.56	10.12		0	0	0		1	1	1
50uM	7.55	4.1	3.45		-4.33	-6.46	-6.67		20.1122	88.0347	101.829
25uM	4.58	0.87	0.82		-7.3	-9.69	-9.3		157.586	826.001	630.346
12.5uM	3.85	1.16	0.22		-8.03	-9.4	-9.9		261.379	675.588	955.426
LPS	2.78	0.22	0.11		-9.1	-10.34	-10.01		548.748	1296.13	1031.12
