# Supplementary material for: Cichorium pumilum Jacq Extract Inhibits LPS-Induced Inflammation via MAPK Signaling Pathway and Protects Rats From Hepatic Fibrosis Caused by Abnormalities in the Gut-Liver Axis
Source: Front Pharmacol. 2021 Apr 29;12:683613. doi: 10.3389/fphar.2021.683613 (PMC8117150; doi:10.3389/fphar.2021.683613)
Supplement: Supplementary file 12 [file Table5.XLSX]

## Sheet: Sheet1
Repeat 3 multiple wells for each experiment, and repeat the experiment 3 times
Lactobacillus acidophilus
		OD1	OD2	OD3	F:AVERAGE(OD1+OD2+OD3)	G:OD value of culture medium without Bifidobacterium adolescentis	F-G
CGEA	50mg/ml	0.379541	0.39992	0.40211	0.393857	0.3702	0.023657
	25mg/ml	0.398991	0.396731	0.381341	0.392354	0.378852	0.0135023
	12.5mg/ml	0.534873	0.538437	0.559316	0.544209	0.352048	0.192161
	6.25mg/ml	0.645832	0.650991	0.648917	0.64858	0.360426	0.288154
	3.125mg/ml	0.696163	0.695157	0.704299	0.69854	0.358622	0.339918
	1.56mg/ml	0.753084	0.760027	0.762183	0.758431	0.362812	0.395619
	0.78mg/ml	0.810432	0.810827	0.820263	0.813841	0.351992	0.461849
	0.39mg/ml	0.857032	0.850223	0.860085	0.85578	0.360008	0.495772
	0.195mg/ml	0.878343	0.870412	0.880225	0.876327	0.366508	0.509819
	0.0975mg/ml	0.889026	0.893163	0.89053	0.890906	0.365815	0.525091
	culture medium without Lactobacillus acidophilus	0.307867	0.299302	0.290472	0.299214	0.28991	0.00930367
	0mg/ml	0.900068	0.916462	0.897804	0.904778	0.369337	0.535441
Lactobacillus acidophilus
		OD1	OD2	OD3	F:AVERAGE(OD1+OD2+OD3)	G:OD value of culture medium without Bifidobacterium adolescentis	F-G
CGEA	50mg/ml	0.540234	0.551407	0.549049	0.546897	0.509322	0.0375747
	25mg/ml	0.569112	0.570002	0.570106	0.56974	0.511821	0.057919
	12.5mg/ml	0.840127	0.857019	0.868324	0.855157	0.780332	0.0748247
	6.25mg/ml	0.874031	0.869901	0.880004	0.874645	0.770085	0.10456
	3.125mg/ml	0.950005	0.947914	0.951622	0.949847	0.759844	0.190003
	1.56mg/ml	1.09112	1.07664	1.09034	1.08603	0.796007	0.290026
	0.78mg/ml	1.10008	1.14136	1.09802	1.11315	0.810699	0.302453
	0.39mg/ml	1.14067	1.18235	1.17033	1.16445	0.796501	0.367949
	0.195mg/ml	1.09959	1.1896	1.08374	1.12431	0.749066	0.375247
	0.0975mg/ml	1.10983	1.10885	1.1371	1.1186	0.742224	0.376371
	culture medium without Lactobacillus acidophilus	0.350036	0.341772	0.340332	0.344047	0.334005	0.0100417
	0mg/ml	1.13067	1.12811	1.30321	1.18733	0.800009	0.38732
Lactobacillus acidophilus
		OD1	OD2	OD3	F:AVERAGE(OD1+OD2+OD3)	G:OD value of culture medium without Bifidobacterium adolescentis	F-G
CGEA	50mg/ml	0.440412	0.437894	0.447083	0.441796	0.41099	0.0308063
	25mg/ml	0.68801	0.69813	0.678324	0.688155	0.650067	0.0380877
	12.5mg/ml	0.70852	0.69901	0.708166	0.705232	0.628123	0.077109
	6.25mg/ml	0.75695	0.75082	0.75267	0.75348	0.63011	0.12337
	3.125mg/ml	0.80682	0.81444	0.815203	0.812154	0.659221	0.152933
	1.56mg/ml	0.80287	0.80202	0.79593	0.800273	0.609846	0.190427
	0.78mg/ml	0.76782	0.75873	0.77002	0.765523	0.54177	0.223753
	0.39mg/ml	0.75002	0.75211	0.75132	0.75115	0.502103	0.249047
	0.195mg/ml	0.73001	0.73381	0.74036	0.734727	0.481045	0.253682
	0.0975mg/ml	0.74966	0.74015	0.73996	0.743257	0.48036	0.262897
	culture medium without Lactobacillus acidophilus	0.34039	0.35032	0.36102	0.350577	0.35021	0.000366667
	0mg/ml	0.76937	0.75833	0.790021	0.772574	0.50266	0.269914
Data processing
Group				AVERAGE	STDEVP
Normal	0.5354	0.3873	0.2699	0.397533	0.108631
0.0975mg/ml	0.5251	0.3764	0.2629	0.388133	0.107364
0.195mg/ml	0.5098	0.3752	0.2537	0.379567	0.104598
0.39mg/ml	0.4957	0.3679	0.249	0.370867	0.100737
0.78mg/ml	0.4618	0.3025	0.2238	0.329367	0.0990029
1.56mg/ml	0.3956	0.29	0.1904	0.292	0.0837845
3.125mg/ml	0.3399	0.19	0.1529	0.2276	0.0808396
6.25mg/ml	0.2882	0.1046	0.1234	0.172067	0.0824766
12.50mg/ml	0.1922	0.0748	0.0771	0.1147	0.0548088
25.00mg/ml	0.0135	0.0579	0.0381	0.0365	0.0181615
50.00mg/ml	0.0237	0.0376	0.0308	0.0307	0.00567509
