# Supplementary material for: Cichorium pumilum Jacq Extract Inhibits LPS-Induced Inflammation via MAPK Signaling Pathway and Protects Rats From Hepatic Fibrosis Caused by Abnormalities in the Gut-Liver Axis
Source: Front Pharmacol. 2021 Apr 29;12:683613. doi: 10.3389/fphar.2021.683613 (PMC8117150; doi:10.3389/fphar.2021.683613)
Supplement: Supplementary file 13 [file Table7.XLSX]

## Sheet: Sheet1
Lactobacillus acidophilus
CGEA	0h			2h			4h			6h			8h			10h			12h			16h			20h			24h
3.125mg/ml	0.0823	0.0546	0.062	0.0612	0.083	0.0892	0.0826	0.0981	0.1142	0.0981	0.1314	0.1224	0.1493	0.1711	0.1914	0.2132	0.2493	0.2389	0.2927	0.3083	0.3218	0.4071	0.4273	0.4487	0.4776	0.5119	0.5216	0.4963	0.5216	0.5586
1.56mg/ml	0.0719	0.0477	0.0577	0.0658	0.0829	0.0595	0.0782	0.0807	0.1081	0.1172	0.1357	0.1452	0.1817	0.1968	0.2179	0.2546	0.2736	0.2989	0.3556	0.3338	0.3627	0.464	0.4796	0.4952	0.5811	0.5797	0.5495	0.6291	0.5693	0.6103
0.78mg/ml	0.0765	0.049	0.0554	0.0541	0.0853	0.0712	0.0815	0.0853	0.1113	0.1211	0.1513	0.1581	0.2008	0.1926	0.2162	0.3063	0.3116	0.3457	0.4264	0.4088	0.4485	0.5723	0.5783	0.6068	0.6851	0.6723	0.718	0.7234	0.7569	0.7361
0.39mg/ml	0.0788	0.0502	0.0585	0.0632	0.0888	0.0691	0.0918	0.0851	0.1156	0.1342	0.1364	0.1611	0.2224	0.2091	0.2492	0.3386	0.3667	0.3642	0.4782	0.4762	0.5123	0.6624	0.6829	0.7163	0.8268	0.8075	0.8485	0.8699	0.9192	0.8641
0 mg/ml	0.0701	0.0533	0.0797	0.0631	0.0903	0.0842	0.082	0.0939	0.1229	0.1404	0.1715	0.1525	0.2298	0.2402	0.2539	0.3886	0.3631	0.4039	0.5327	0.5579	0.5726	0.8292	0.8292	0.7845	0.9434	0.9504	0.9814	1.0094	1.0382	1.0532
