# Supplementary material for: Cichorium pumilum Jacq Extract Inhibits LPS-Induced Inflammation via MAPK Signaling Pathway and Protects Rats From Hepatic Fibrosis Caused by Abnormalities in the Gut-Liver Axis
Source: Front Pharmacol. 2021 Apr 29;12:683613. doi: 10.3389/fphar.2021.683613 (PMC8117150; doi:10.3389/fphar.2021.683613)
Supplement: Supplementary file 14 [file Table8.XLSX]

## Sheet: Sheet1
Repeat 3 multiple wells for each experiment, and repeat the experiment 3 times
Lactucin
Group	X1	X2	X3	X4	X5	AVERAGE
400μmol/L	0.0997606	0.101607	0.0990825	0.0994707	0.0967972	0.0993436
200μmol/L	0.345849	0.359158	0.219598	0.271709	0.28861	0.296985
100μmol/L	1.21491	1.01873	1.33198	0.931207	0.992126	1.09779
50μmol/L	2.19758	2.29152	2.25318	2.25637	2.25336	2.2504
25μmol/L	2.08584	2.27521	1.97739	2.37429	2.44754	2.23205
12.5μmol/L	2.19266	2.2777	2.33148	2.24163	2.23552	2.2558
6.25μmol/L	2.41673	2.30666	2.34039	2.26464	2.30892	2.32747
0.1% DMSO	2.45002	2.32963	2.33871	2.32297	2.37075	2.36242
0μmol/L	2.37453	2.45099	2.34387	2.43312	2.62134	2.44477
Lactucin
Group	X1	X2	X3	AVERAGE
400μmol/L	0.275307	0.287222	0.234395	0.265641
200μmol/L	0.751889	0.826109	0.775154	0.784384
100μmol/L	1.2895	1.28899	1.25316	1.27721
50μmol/L	1.60155	1.59668	1.59789	1.5987
25μmol/L	1.60006	1.60038	1.60005	1.60016
12.5μmol/L	1.62105	1.60048	1.59812	1.60655
6.25μmol/L	1.66962	1.67078	1.67497	1.67179
0.1% DMSO	1.39862	1.35835	1.35834	1.37177
0μmol/L	1.77809	1.73517	1.8945	1.80258
Lactucin
Group	X1	X2	X3	AVERAGE
400μmol/L	0.092465	0.099475	0.107601	0.099847
200μmol/L	0.345122	0.347641	0.344676	0.345813
100μmol/L	1.20662	1.22419	1.2139	1.2149
50μmol/L	1.99824	1.99506	1.99626	1.99652
25μmol/L	2.08336	2.07796	2.0961	2.08581
12.5μmol/L	2.11913	2.10297	2.15781	2.12664
6.25μmol/L	2.41669	2.41839	2.41498	2.41669
0.1% DMSO	2.386	2.33801	2.326	2.35
0μmol/L	2.37523	2.37674	2.37162	2.37453
Data processing
Group	AVERAGE 1	AVERAGE 2	AVERAGE 3
400μmol/L	0.0993436	0.2656	0.0998
200μmol/L	0.296985	0.7844	0.3458
100μmol/L	1.09779	1.2772	1.2149
50μmol/L	2.2504	1.59873	1.9965
25μmol/L	2.23205	1.60016	2.0858
12.5μmol/L	2.25579	1.6065	2.1266
6.25μmol/L	2.32747	1.668	2.4167
1% dmso	2.36242	1.6718	2.35
0μmol/L	2.44477	1.8026	2.3745
Cell survival rate
Group	X1	X2	X3	AVERAGE	STDEVP
400μmol/L	0.0406352	0.147343	0.0420299	0.0766693	0.0499769
200μmol/L	0.121478	0.435149	0.145631	0.234086	0.142515
100μmol/L	0.449036	0.708532	0.511645	0.556404	0.110565
50μmol/L	0.920496	0.8869	0.840809	0.882735	0.0326651
25μmol/L	0.912991	0.887696	0.878417	0.893034	0.0146113
12.5μmol/L	0.922699	0.891213	0.895599	0.90317	0.0139244
6.25μmol/L	0.952019	0.92533	1.01777	0.96504	0.0388463
1% dmso	0.966314	0.927438	0.989682	0.961145	0.0256725
0μmol/L	1	1	1	1	0
